# Supplementary material for: Programmable cell aggregation by a synthetic biosilicification approach
Source: iScience. 2025 May 26;28(6):112519. doi: 10.1016/j.isci.2025.112519 (PMC12182305; doi:10.1016/j.isci.2025.112519)
Supplement: Data S1. Source image data for main and supplementary figures [file mmc3.xlsx]

## Sheet: Figure 2c
	Un-induced	Induced
Hoechst 33342				These are the original images without tonal adjustment. In presented Figure 2c, the brightness and the contrast of the image was increased by 40% and 20%, for the Hoechst staining. The brightness of the image was increased by 40%, while the contrast of the image was decreased by 40% for the Cy3 staining.
Cy3

## Sheet: Figure 2d
Un-induced	Induced

## Sheet: Figure 3a
Before	After

## Sheet: Figure 3b
	Merge	RFP	TD
RFP+SiO2
RFP-R5+SiO2

## Sheet: Figure 3c
SiO2 microspheres + ddH2O	SiO2 microspheres + R5

## Sheet: Figure 4g
60 days	150 days

## Sheet: Figure 5b
	Merge	GFP	RFP
Well mixed					These are the original images without tonal adjustment. In presented Figure 5b, The brightness was increased by 20%.
Core-shell

## Sheet: Figure S2
	Un-induced			Induced			WT
	Cy3	Hoechst		Cy3	Hoechst		Cy3	Hoechst
Replicate-1											These are the original images without tonal adjustment. In presented Figure S2, the brightness and the contrast of the image was increased by 40% and 20%, for the Hoechst staining. The brightness of the image was increased by 40%, while the contrast of the image was decreased by 40% for the Cy3 staining.
Replicate-2
Replicate-3

## Sheet: Figure S4
	Merge	RFP	TD		Merge	RFP	TD
Replicate-1
Replicate-2
Replicate-3

## Sheet: Figure S5
	Replicate-1	Replicate-2	Replicate-3
SiO2 microspheres + ddH2O
SiO2 microspheres + R5

[truncated: 4 more sheets: Figure S7, Figure S8, Figure S9, Figure S13]
